# Supplementary material for: The Mgv1–Rlm1 axis orchestrates SAGA and SWI/SNF complexes at target promoters
Source: Nucleic Acids Res. 2025 Jul 12;53(13):gkaf653. doi: 10.1093/nar/gkaf653 (PMC12255304; doi:10.1093/nar/gkaf653)
Supplement: gkaf653_Supplemental_Files [file gkaf653_supplemental_files.zip]

Archive with 2 entries (2 files):
- Supplementary Figs with Figure legend.pdf
- SupplementaryTable S1-4.xlsx
