# Supplementary material for: The Mgv1–Rlm1 axis orchestrates SAGA and SWI/SNF complexes at target promoters
Source: Nucleic Acids Res. 2025 Jul 12;53(13):gkaf653. doi: 10.1093/nar/gkaf653 (PMC12255304; doi:10.1093/nar/gkaf653)
Supplement: gkaf653_Supplemental_Files [file gkaf653_supplemental_files.zip › SupplementaryTable S1-4.xlsx]

## Sheet: Supplementary Table S1
Supplementary Table S1. Primers used in this study and their relevant characteristics.
Primer	Sequence (5’-3’)	Relevant Characteristics
FgMgv1-KO-UP-F	CCACTTGGCAAGATTCAGC	PCR primers for amplificaition of FgMgv1 upstream fragment to construct FgMgv1 deletion mutants
FgMgv1-KO-UP-R	CAAAATAGGCATTGATGTGTTGACCTCCGTGTGGTGGTGTATGTGC
FgMgv1-KO-DOWN-F	CTCGTCCGAGGGCAAAGGAATAGAGTAGGCTACGCAAAGTACAAGGG	PCR primers for amplification of FgMgv1 downstream fragment to construct FgMgv1 deletion mutants
FgMgv1-KO-DOWN-R	CATCCTTGGTGACACTCGTGG
FgMgv1-C-UP-F	CCACTTGGCAAGATTCAGC	PCR primers for amplifciation FgMgv1 upstream fragment for construct FgMgv1 complement strain
FgMgv1-C-UP-R	CTCCTCGCCCTTGCTCACCATGTGTGGTGGTGTATGTGC
FgMgv1-C-ORF-F	ATGGGCGACCTACAAGGAC	PCR primers for amplification of FgMgv1 ORF fragment to construct FgMgv1 complement strain
FgMgv1-C-ORF-R	GCATTGATGTGTTGACCTCCTTATCTTCGAGAAGCATCCAG
FgMgv1-C-DOWN-F	CTTCTTGACGAGTTCTTCTGAGCTACGCAAAGTACAAGGG	PCR primers for amplification FgMgv1 downstream fragment for the construction of FgMgv1 complement strain
FgMgv1-C-DOWN-R	CATCCTTGGTGACACTCGTGG
FgMgv1-BD-F	TCAGAGGAGGACCTGCATATGATGGGCGACCTACAAGGA	PCR primers for amplification of FgMgv1 CDS fragment for the construction of pGBKT7-FgMgv1 vector
FgMgv1-BD-R	TCGACGGATCCCCGGGAATTCTTATCTTCGAGAAGCATCC
FgMgv1ΔC-BD-F	TCAGAGGAGGACCTGCATATGATGGGCGACCTACAAGGA	PCR primers for amplification of FgMgv1 CDS fragment for the construction of pGBKT7-FgMgv1ΔC vector
FgMgv1ΔC-BD-R	TCGACGGATCCCCGGGAATTCTTACAGGTAAGGGTGCTCGAG
FgMgv1ΔN-BD-F	TCAGAGGAGGACCTGCATATGTTTAGCAAGAAGATTCTGGCC	PCR primers for amplification of FgMgv1 CDS fragment for the construction of pGBKT7-FgMgv1ΔN vector
FgMgv1ΔN-BD-R	TCGACGGATCCCCGGGAATTCTTATCTTCGAGAAGCATCC
FgMgv1ΔMAPK-BD-UP-F	TCAGAGGAGGACCTGCATATGATGGGCGACCTACAAGGA	PCR primers for amplification of FgMgv1 UP fragment for the construction of pGBKT7-FgMgv1ΔMAPK vector
FgMgv1ΔMAPK-BD-UP-R	AACATTGGTGACCTTCTT
FgMgv1ΔMAPK-BD-DOWN-F	AAGAAGGTCACCAATGTTGAGCTCAAGATTTGCGATTTC	PCR primers for amplification of FgMgv1 DOWN fragment for the construction of pGBKT7-FgMgv1ΔMAPK vector
FgMgv1ΔMAPK-BD-DOWN-R	TCGACGGATCCCCGGGAATTCTTATCTTCGAGAAGCATCC
FgMgv1-YFPN-F	AGGGAACAAAAGCTGGGTACCGTCTGGGCAACATCTGTC	PCR primers for amplification of FgMgv1 CDS fragment for the construction of pKNT-YFPN-FgMgv1 vector
FgMgv1-YFPN-R	CGTGGCGATGGAGCGAAGCTTTCTTCGAGAAGCATCCAG
FgSnf5-KO-UP-F	TCTACTCTTGAGTCGTTG	PCR primers for amplificaition of FgSnf5 upstream fragment to construct FgSnf5 deletion mutants
FgSnf5-KO-UP-R	CAAAAAATGCTCCTTCAATATCACTAGTGGGTTGTAATCGATTCGG
FgSnf5-KO-DOWN-F	CCTAACCCTAAACCAAAGCATCaggcctTGTGGACCTGTTCTCATG	PCR primers for amplification of FgSnf5 downstream fragment to construct FgSnf5 deletion mutants
FgSnf5-KO-DOWN-R	GGATTCTCCACCACCTTC
FgSnf5-YFPC-F	AGGGAACAAAAGCTGGGTACCCTAGACACCTGTCTACCAG	PCR primers for amplification of FgSnf5 CDS fragment for the construction of pCX62-YFPC-FgSnf5 vector
FgSnf5-YFPC-R	CTTGCAGGCCGGGCGAAGCTTGGGGTTGGCCTCCCTTGCTAC
FgSnf5-Flag-F	ACCACCGAGAACCTGTACTTCCAGGGCATGGCTGCTCAGCCGTCC	PCR primers for amplification FgSnf5 ORF fragment for the construction of FgSnf5-Flag strain
FgSnf5-Flag-R	CTTTATAATCACCGTCATGGTCTTTGTAGTCGGGGTTGGCCTCCCTTGCT
FgSnf5-AD-F	GTACCAGATTACGCTCATATGATGGCTGCTCAGCCGTCC	PCR primers for amplification of FgSnf5 CDS fragment for the construction of pGADT7-FgSnf5 vector
FgSnf5-AD-R	ATGCCCACCCGGGTGGAATTCTCAGGGGTTGGCCTCCCTTG
FgTaf5-KO-UP-F	GTGCTTCATGAGCTGAAC	PCR primers for amplificaition of FgTaf5 upstream fragment to construct FgTaf5 deletion mutants
FgTaf5-KO-UP-R	CAAAATAGGCATTGATGTGTTGACCTCCGAGGCGGTCG GTATAAGATG
FgTaf5-KO-DOWN-F	CTCGTCCGAGGGCAAAGGAATAGAGTAGGTCACCGACCCAGTTGCGC	PCR primers for amplification of FgTaf5 downstream fragment to construct FgTaf5 deletion mutants
FgTaf5-KO-DOWN-R	GAAAGTAGGCTTGGCAGCTTG
FgTaf5-YFPC-F	AGGGAACAAAAGCTGGGTACCGGCAGTGTGCTTCATGAG	PCR primers for amplification of FgTaf5 CDS fragment for the construction of pCX62-YFPC-FgTaf5 vector
FgTaf5-YFPC-R	CTTGCAGGCCGGGCGAAGCTTACGCTCGGGGTCGTAACAG
FgTaf5-Flag-F	ACCACCGAGAACCTGTACTTCCAGGGCATGTCTGCTCCGTCGCAAAC	PCR primers for amplification FgTaf5 ORF fragment for the construction of FgTaf5-Flag strain
FgTaf5-Flag-R	CTTTATAATCACCGTCATGGTCTTTGTAGTCACGCTCGGGGTCGTAACAG
FgTaf5-AD-F	GTACCAGATTACGCTCATATGATGTCTGCTCCGTCGCAAAC	PCR primers for amplification of FgTaf5 CDS fragment for the construction of pGADT7-FgTaf5 vector
FgTaf5-AD-R	ATGCCCACCCGGGTGGAATTCCTAACGCTCGGGGTCGTAAC
FgRlm1-KO-UP-F	GATTCAGCCCCATCCCAATC	PCR primers for amplificaition of FgRlm1 upstream fragment to construct FgRlm1 deletion mutants
FgRlm1-KO-UP-R	CAAAATAGGCATTGATGTGTTGACCTCCGGTTGTGTGTCTCAAGTTGG
FgRlm1-KO-DOWN-F	CTCGTCCGAGGGCAAAGGAATAGAGTAGCTGCCCCTCATCTTCTAC	PCR primers for amplification of FgRlm1 downstream fragment to construct FgRlm1 deletion mutants
FgRlm1-KO-DOWN-R	CGTCCTTCTCCTCCTTTG
FgRlm1-YFPC-F	AGGGAACAAAAGCTGGGTACCATGGGACGAAGAAAGATTG	PCR primers for amplification of FgRlm1 CDS fragment for the construction of pCX62-YFPC-FgRlm1 vector
FgRlm1-YFPC-R	CTTGCAGGCCGGGCGAAGCTTTTCGACCCTGAGCCTCTTTGC
FgRlm1-Flag-F	CTATAGGGCGAATTGGGTACTCAAATTGGTTATGGGACGAAGAAAGATTG	PCR primers for amplification FgRlm1 ORF fragment for the construction of FgRlm1-Flag strain
FgRlm1-Flag-R	CTTTATAATCACCGTCATGGTCTTTGTAGTCTTCGACCCTGAGCCTCTTTGC
FgRlm1-AD-F	GTACCAGATTACGCTCATATGATGGGACGAAGAAAGATTG	PCR primers for amplification of FgRlm1 CDS fragment for the construction of pGADT7-FgRlm1 vector
FgRlm1-AD-R	ATGCCCACCCGGGTGGAATTCTCATTCGACCCTGAGCCTC
FgRlm1-GST-F	TCCCCGAATTCCCGGGTCGACATGGGACGAAGAAAGATTG	PCR primers for amplification of FgRlm1 CDS fragment for the construction of FgRlm1-GST vector
FgRlm1-GST-R	GATGCGGCCGCTCGAGTCGACTTCGACCCTGAGCCTCTTTGC
FgRlm1-C-UP-F	GATTCAGCCCCATCCCAATC	PCR primers for amplifciation FgRlm1 upstream fragment for construct FgRlm1 complement strain
FgRlm1-C-UP-R	GGTTGTGTGTCTCAAGTTGG
FgRlm1-C-ORF-F	CCGCTTGAGCAGACATCACCATGGGACGAAGAAAGATTG	PCR primers for amplification of FgRlm1 ORF fragment to construct FgRlm1 complement strain
FgRlm1-C-ORF-R	TTCGACCCTGAGCCTCTTTG
FgRlm1-C-DOWN-F	CTTCTTGACGAGTTCTTCTGACTGCCCCTCATCTTCTAC	PCR primers for amplification FgRlm1 downstream fragment for the construction of FgRlm1 complement strain
FgRlm1-C-DOWN-R	CGTCCTTCTCCTCCTTTG

## Sheet: Supplementary Table S2
Supplementary table S2. Putative target genes of FgRlm1 identified by RNA-Seq and ChIP-Seq.
ID	Name	Function
FGSG_12039	Chitin synthase 7	Chitin synthase.
FGSG_01149	RING finger B	Cell wall anchored protein,kelch repeat protein-like protein.
FGSG_09522	Tyrosinase 2	Tyrosinase precursor.
FGSG_05407	Hypothetical protein	CBD9-like protein.CDH-cyt domain-containing protein.Secreted protein.
FGSG_08121	Hypothetical protein	Ferric-chelate reductase. FAD-binding FR-type domain-containing protein. FRE family ferric-chelate reductase；Ortholog(s) have ferric-chelate reductase activity and role in cellular iron ion homeostasis, cellular response to iron ion starvation；Has domain(s) with predicted oxidoreductase activity and role in oxidation-reduction process.
FGSG_11465	Cytochrome P450	Sterigmatocystin biosynthesis P450 monooxygenase with a predicted role in sterigmatocystin/aflatoxin biosynthesis. Ortholog(s) has domains with predicted electron carrier activity, heme binding, iron ion binding, oxidoreductase activity, acting on paired donors, with incorporation or reduction of molecular oxygen activity and role in oxidation-reduction process.
FGSG_01767	Pisatin demethylase	Cytochrome P450. Related to pisatin demethylase (Cytochrome P450).
FGSG_03530	Rhamnogalacturonan acetyltransferase	GDSL-like lipase/acylhydrolase, putative.Rhamnogalacturonan acetylesterase rhgT.
FGSG_03529	Glycosyl hydrolase family 17	Cell wall glucanase, putative.Ortholog(s) have glucan endo-1,3-beta-D-glucosidase activity and role in glucan catabolic process.
FGSG_13947	Cell wall glyco	Cell wall glucanase (Scw11), putative. Has domain(s) with predicted catalytic, cation binding activity and role in carbohydrate metabolic process. Cell wall protein, repressed in ace2 mutant, repressed in core caspofungin response, induced in high iron, possibly an essential gene, disruptants not obtained by UAU1 method, rat catheter and Spider biofilm repressed
FGSG_03445	Small secreted cysteine-rich protein, putative	Small secreted protein
FGSG_01964	Chitin synthase 5	Chitin synthase.Ortholog(s) have actin binding activity, role in cell tip growth, fungal-type cell wall organization, conidium formation, hyphal growth and hyphal tip, cell septum localization

## Sheet: Supplementary Table S3
Supplementary table S3. Cis-elements of FgRlm1 in the 58 binding-genes.
ID	cis-element 1	cis-element 2
FGSG_02978	ACCGATGAGGAAGTTGAAGA	#N/A
FGSG_11965	ACTCCTTGGCTTGCACCACC	#N/A
FGSG_00491	AGTTGGGGTTCTTGATCTTG	#N/A
FGSG_01120	CATTGTCGGTGTTGGTGCGG	TTCTATTTTTGG
FGSG_30355	CCGACTCTGCCACCTTCAAG	#N/A
FGSG_11465	CTAGTGTTGTAA	#N/A
FGSG_06707	GGATGTTGGTATCGCTGCTG	#N/A
FGSG_03344	GGTGTTTTGTTGTTGTTGGT	#N/A
FGSG_13947	GTGGTGTTGC	#N/A
FGSG_03418	TCGGTGCGGGTCCCGCTTCT	TGCTATTTTTGG
FGSG_06700	TCGGTGCGGGTCCCGCTTCT	#N/A
FGSG_03529	TGATGATGAGAGTG	#N/A
FGSG_10135	TGCTGCCGCTGTCGGTACCG	#N/A
FGSG_08342	TGTGAGGGAGGTGCCGAAGG	#N/A
FGSG_01964	TGTGCTGTCTG	#N/A
FGSG_05407	TGTTGATGGAA	#N/A
FGSG_06392	TGTTGGCGTTGGAGTTGCGG	#N/A
FGSG_03687	TTACTGCTGTTGTCGATGGT	#N/A
FGSG_06483	#N/A	AGGGAAAAAATAAAGCAGAA
FGSG_02901	#N/A	GTCTATTTCAGG
FGSG_01747	#N/A	GTTTATTTTTGG
FGSG_03554	#N/A	TGTTATTTTTGG
FGSG_06872	#N/A	TTCTAATTCTGG
FGSG_07367	#N/A	TTCTATTTAGGC
FGSG_05276	#N/A	TTCTATTTTTGT
FGSG_01149	#N/A	CGTTAATTAGA
FGSG_03445	#N/A	CTTTATTTA
FGSG_01767	#N/A	GATAATTTAAT
FGSG_08121	#N/A	GTATATACA
FGSG_03530	#N/A	TCGTATTTA
FGSG_09522	#N/A	TGCTATTTC
FGSG_07067	#N/A	TGCTATTTTTGC
FGSG_12437	#N/A	TGCTATTTTTGG
FGSG_04916	#N/A	TGCTATTTTTGG
FGSG_12039	#N/A	TGTTATACA
FGSG_07221	#N/A	TTCTAAATTTGG
FGSG_01954	#N/A	TTCTATATTTGG
FGSG_03829	#N/A	TTCTATTTCAGG
FGSG_08001	#N/A	ATAAAAACC
FGSG_06493	#N/A	#N/A
FGSG_12155	#N/A	#N/A
FGSG_02094	#N/A	#N/A
FGSG_02273	#N/A	#N/A
FGSG_01556	#N/A	#N/A
FGSG_09287	#N/A	#N/A
FGSG_08000	#N/A	#N/A
FGSG_01837	#N/A	#N/A
FGSG_10211	#N/A	#N/A
FGSG_01955	#N/A	#N/A
FGSG_01426	#N/A	#N/A
FGSG_00663	#N/A	#N/A
FGSG_10854	#N/A	#N/A
FGSG_13554	#N/A	#N/A
FGSG_07333	#N/A	#N/A
FGSG_13122	#N/A	#N/A
FGSG_30354	#N/A	#N/A
FGSG_06731	#N/A	#N/A
FGSG_05526	#N/A	#N/A

## Sheet: Supplementary Table S4
Supplementary Table S4. A list of putative FgMgv1-interacting protein under toxin-inducing condition identified by yeast two-hybrid screens
ID	Name
FGSG_09786	NADPH-cytochrome P450 reductase
FGSG_03662	hypothetical protein
FGSG_01926	electron transfer flavoprotein subunit alpha
FGSG_01081	60S ribosomal protein
FGSG_05631	proteasome component PRE3 precursor
FGSG_05498	DNA polymerase epsilon subunit C
FGSG_07292	40S ribosomal protein S12
FGSG_07281	hypothetical protein
FGSG_06156	signal recognition particle subunit SRP68
FGSG_03894	Small secreted cysteine-rich protein
FGSG_05073	GATA type zinc finger protein Asd4
FGSG_02814	transcription factor bHLH007
FGSG_06893	40S ribosomal S18
FGSG_05890	CRAL-TRIO domain-containing
FGSG_06954	snf5
FGSG_09531	60s ribosomal
FGSG_03536	TRI6
FGSG_01344	mitochondrial distribution and morphology
FGSG_03586	hypothetical protein
FGSG_10224	hypothetical protein
FGSG_00136	neutral amino acid permease
FGSG_00393	nadh-ubiquinone oxidoreductase kda subunit
FGSG_12028	60S ribosomal protein L12
FGSG_02541	40S ribosomal protein S14
FGSG_01016	50s ribosomal l6e
FGSG_11310	vegetative incompatibility het-e-1
FGSG_08122	hypothetical protein
FGSG_02797	transcription factor IWS1
FGSG_01021	60S ribosomal L35
FGSG_07295	MAP kinase kinase MKK2/SSP33
FGSG_08530	hypothetical protein
FGSG_08657	hypothetical protein
FGSG_09552	hypothetical protein
FGSG_09363	exosome complex exonuclease RRP41
FGSG_07414	hypothetical protein
FGSG_02010	Transcription initiation factor TFIID subunit 5, Taf5
FGSG_06993	Bacterial-type extracellular deoxyribonuclease
FGSG_04735	Small secreted cysteine-rich protein
FGSG_00049	branched-chain-amino-acid aminotransferase
FGSG_05640	40S ribosomal protein S17
FGSG_10001	13 kDa ribonucleoprotein-associated protein
FGSG_07428	hypothetical protein
FGSG_05493	40S ribosomal protein S20
FGSG_09690	FK506-binding protein
FGSG_00793	expression library immunization antigen 1
FGSG_10724	26s proteasome regulatory subunit n6
FGSG_00777	Peptidyl-prolyl cis-trans mitochondrial
FGSG_08519	15-hydroxyprostaglandin dehydrogenase
FGSG_03539	TRI9
FGSG_06924	60S ribosomal protein L10a
FGSG_13348	non-structural maintenance of chromosome element 4
FGSG_04826	L-xylulose reductase
FGSG_05037	related to ankyrin
FGSG_08351	glycine cleavage system H protein
FGSG_05446	agmatinase 2
FGSG_09662	30S ribosomal protein S12
FGSG_05605	60S acidic ribosomal protein P2
FGSG_04194	aldehyde dehydrogenase
FGSG_05614	translation initiation factor 3 subunit h
FGSG_03537	trichodiene synthase
FGSG_02323	fungal specific transcription factor ZC287
FGSG_08063	hypothetical protein
